# Supplementary material for: Phenolic Analysis and In Vitro Biological Activity of Red Wine, Pomace and Grape Seeds Oil Derived from Vitis vinifera L. cv. Montepulciano d’Abruzzo
Source: Antioxidants (Basel). 2021 Oct 27;10(11):1704. doi: 10.3390/antiox10111704 (PMC8615145; doi:10.3390/antiox10111704)
Supplement: Supplementary file 1 [file antioxidants-10-01704-s001.zip]

Archive with 1 entries (1 files):
- antioxidants-1434577-supplementary.pdf
